# Supplementary material for: Transgene Was Silenced in Hybrids between Transgenic Herbicide-Resistant Crops and Their Wild Relatives Utilizing Alien Chromosomes
Source: Plants (Basel). 2022 Nov 22;11(23):3187. doi: 10.3390/plants11233187 (PMC9741405; doi:10.3390/plants11233187)
Supplement: Supplementary file 1 [file plants-11-03187-s001.zip]

Archive with 3 entries (3 files):
- Sup Fig.pdf
- Sup Methods.pdf
- Sup Tab 11190948.pdf
